# Supplementary material for: Clinical status and cytokine profiles in patients with asthma or chronic obstructive pulmonary disease vaccinated against influenza
Source: PLoS One. 2025 Feb 12;20(2):e0313539. doi: 10.1371/journal.pone.0313539 (PMC11819544; doi:10.1371/journal.pone.0313539)
Supplement: S1 Table — (XLSX) [file pone.0313539.s002.xlsx]

## Sheet: IL6_CRP
IL-6, pg/ml	CRP, mg/ml
2.20568	10.4023
2.8531	7.11012
3.13764	9.58692
4.12628	18.8
4.13299	7.66889
4.62162	8.58341
4.84654	10.5418
5.69453	11.135
5.93171	12.2631
7.3814	6.7639
8.7	10.5557
8.90569	11.6271
10.8	11.1341
11.7794	13.377
11.7846	12.626
12.8308	12.3452
17.7058	13.377
17.7598	16.3957

## Sheet: IL6_duration of exacerbations
IL-6, pg/ml	duration of exacerbations, days
2.20568	39
2.8531	38
3.13764	41
4.12628	41
4.13299	42
4.62162	43
4.84654	42
5.69453	47
5.93171	46
7.3814	41
8.7	44
8.90569	40
10.8	38
11.7794	47
11.7846	41
12.8308	47
17.7058	45
17.7598	49

## Sheet: IL6 number of SGCS
IL-6, pg/ml	The number of systemic corticosteroids courses
2.20568	2
2.8531	2
3.13764	2
4.12628	2
4.13299	2
4.62162	2
4.84654	1
5.69453	2
5.93171	2
7.3814	2
8.7	3
8.90569	2
10.8	2
11.7794	2
11.7846	2
12.8308	4
17.7058	4
17.7598	3

## Sheet: IL2 number of SGCS
IL-2, pg/ml	The number of systemic corticosteroids courses
0.196468	2
0.255984	2
0.295439	2
0.317761	2
0.336612	2
0.464891	2
0.47	1
0.47	2
0.482066	2
0.493184	2
0.51	2
0.569288	2
0.573927	4
0.584664	2
0.624259	2
2.07333	3
2.39405	4
2.45539	3

## Sheet: IL17 FEV1
IL-17, pg/ml	FEV1, abs
0.456797	2
0.660292	1.78
0.67812	1.91004
0.718017	2.11
0.726297	1.73
0.922289	1.70992
0.922859	1.66
0.960594	1.7
0.997612	1.24
1.01459	1.61399
1.13238	1.5036
1.18663	1.59
1.28067	1.57052	1.57052
1.32796	1.61671	1.58671
1.45648	1.53
1.50861	1.52518
1.59635	1.66
2.11442	1.71

## Sheet: number of ex dration of ex 
number of exacerbations	duration of exacerbations
1	35
3	41
3	45
3	41
2	38
3	42
3	47
3	45
3	41
3	46
3	42
3	47
3	47
3	42
3	43
3	46
3	41
3	41
2	40
3	45
3	42
3	41
3	47
3	45
3	42
3	45
3	44
3	42
3	44
3	47
3	41
4	50
3	43
4	51

## Sheet: number of ex number of hosp
number of exacerbations	Number of hospitalizations
1	1
3	2
3	3
3	3
2	2
3	2
3	2
3	2
3	3
3	3
3	2
3	3
3	3
3	2
3	3
3	2
3	2
3	3
2	2
3	3
3	2
3	3
3	2
3	2
3	2
3	2
3	2
3	2
3	3
3	2
3	2
4	3
3	2
4	4

## Sheet: number of ex outpatient visits 
number of exacerbations	Frequency of outpatient visits
1	14
3	13
3	13
3	13
2	12
3	14
3	14
3	11
3	14
3	13
3	15
3	15
3	13
3	13
3	14
3	14
3	15
3	14
2	13
3	15
3	13
3	13
3	15
3	13
3	14
3	16
3	15
3	12
3	15
3	12
3	14
4	16
3	13
4	16

## Sheet: number of ex dur hosp
number of exacerbations	Duration of hospitalizations
1	27
3	38
3	41
3	38
2	37
3	40
3	36
3	40
3	38
3	30
3	35
3	36
3	34
3	39
3	40
3	36
3	39
3	33
2	41
3	35
3	36
3	34
3	32
3	40
3	37
3	35
3	37
3	41
3	38
3	30
3	39
4	42
3	36
4	42

## Sheet: number of ex number antib
number of exacerbations	Number of courses of antibiotic therapy
1	1
3	1
3	1
3	1
2	1
3	1
3	1
3	1
3	1
3	1
3	1
3	1
3	1
3	1
3	1
3	1
3	1
3	1
2	1
3	1
3	1
3	1
3	1
3	1
3	1
3	2
3	2
3	2
3	2
3	1
3	1
4	2
3	1
4	2

[truncated: 1 more sheets: number of number sgcs]
