# Supplementary material for: Clinical status and cytokine profiles in patients with asthma or chronic obstructive pulmonary disease vaccinated against influenza
Source: PLoS One. 2025 Feb 12;20(2):e0313539. doi: 10.1371/journal.pone.0313539 (PMC11819544; doi:10.1371/journal.pone.0313539)
Supplement: S2 Table — (XLSX) [file pone.0313539.s003.xlsx]

## Sheet: IL2 outp vis
il2	frequency of outpatient visits
2.06934	13
3.01769	12
3.3281	12
3.60913	11
3.97063	12
4.03433	12
4.12936	11
4.29549	11
4.49735	10
4.53394	10
4.86169	12
7.38714	10
7.79746	9
8.26877	10
9.03579	8
22.009	9

## Sheet: copd exab dur exab
frequency of COPD exacerbations	duration of exacerbations, days
2	41
2	32
3	44
3	43
3	41
3	47
3	47
3	53
3	45
3	49
3	40
3	49
3	50
3	46
3	40
3	42
3	43
3	40
3	50
4	57

## Sheet: copd exab freq out
Frequency of COPD exacerbations	Frequency of outpatient visits
2	8
2	9
3	9
3	12
3	10
3	11
3	11
3	11
3	10
3	11
3	11
3	12
3	10
3	11
3	11
3	12
3	10
3	10
3	12
4	12

## Sheet: copd exab freq hosp
Frequency of COPD exacerbations	Frequency of hospitalizations
2	1
2	2
3	3
3	2
3	3
3	2
3	3
3	3
3	3
3	3
3	3
3	3
3	3
3	3
3	3
3	3
3	3
3	3
3	3
4	3

## Sheet: IL17 FEV1
CRP, mg/ml	FEV1, abs
9.36802	0.87
10.4563	0.909272
12.7384	1.1264
14.6588	1.10161
16.1861	1.03681
16.9117	1.12
17.3791	1.14951
19.7674	1.24625
20.0963	1.12079
20.8836	1.11804
26.2068	1.13172
26.5675	1.22
27.1205	1.13268	1.57052
29.583	1.38	1.58671
31.274	0.941288
38.8125	1.19429

## Sheet: freq hosp freq abt
Frequency of hospitalizations	Number of courses of antibiotics
2	2
2	1
2	2
2	2
2	2
2	3
2	4
3	3
3	3
3	3
3	3
3	3
3	3
3	3
3	3
3	3
3	3
3	3
3	3
4	4
